# Supplementary material for: The Manganese Peroxidase Gene Family of Trametes trogii: Gene Identification and Expression Patterns Using Various Metal Ions under Different Culture Conditions
Source: Microorganisms. 2021 Dec 16;9(12):2595. doi: 10.3390/microorganisms9122595 (PMC8704794; doi:10.3390/microorganisms9122595)
Supplement: Supplementary file 1 [file microorganisms-09-02595-s001.zip]

Archive with 1 entries (1 files):
- microorganisms-1489006-supplementary.pdf
